# Supplementary material for: Lipopeptide biosynthesis in Pseudomonas fluorescens is regulated by the protease complex ClpAP
Source: BMC Microbiol. 2015 Feb 14;15:29. doi: 10.1186/s12866-015-0367-y (PMC4332742; doi:10.1186/s12866-015-0367-y)
Supplement: Additional file 2: Table S1. — Whole genome transcriptome analysis of ∆clpA/wt. Table S2. Whole genome transcriptome analysis of ∆clpP/wt. Table S3. Whole genome proteome analysis of ∆clpA/wt. Table S4. Whole genome proteome analysis of ∆clpP/wt. Table S5. Down-regulated proteins in both clpA and clpP mutants of Pseudomonas fluorescens SS101. [file 12866_2015_367_MOESM2_ESM.xlsx]

## Sheet: Table S1-clpA array
Locustag	clpA/SS101		P value (FDR) clpA/SS101	Gene	Gene descriptions	COGs	COG designations
PflSS101_0033	5.03316	up	0.00346		FAD-binding domain protein	C	Energy production and conversion
PflSS101_0048	2.02458	up	0.0448		TIGR02443 family protein	R	General function prediction only
PflSS101_0646	2.01053	down	0.000774	pprB	two-component response regulator PprB	T	Signal transduction mechanisms
PflSS101_0647	3.53656	down	0.0128		conserved hypothetical protein	X	Not in COGs
PflSS101_0648	3.42426	down	0.00131	tadD	Flp pilus assembly lipoprotein TadD	U	Intracellular trafficking and secretion
PflSS101_0649	3.16785	down	0.00129	tadC	Flp pilus assembly protein TadC	N	Cell motility
PflSS101_0650	2.16118	down	0.0127	tadB	Flp pilus assembly protein TadB	U	Intracellular trafficking and secretion
PflSS101_0651	2.72036	down	0.00122	tadA	Flp pilus assembly ATPase TadA	U	Intracellular trafficking and secretion
PflSS101_0652	2.82937	down	0.00142	tadZ	Flp pilus assembly protein TadZ	U	Intracellular trafficking and secretion
PflSS101_0653	2.95043	down	0.000678	rcpA	Flp pilus assembly protein, secretin RcpA	U	Intracellular trafficking and secretion
PflSS101_0654	3.00814	down	0.00423	rcpC	Flp pilus assembly protein RcpC	U	Intracellular trafficking and secretion
PflSS101_0655	2.28323	down	0.00117	flp	type IVb pilin Flp	U	Intracellular trafficking and secretion
PflSS101_0656	2.20299	down	0.00411		putative response regulator recevier domain protein	T	Signal transduction mechanisms
PflSS101_0657	2.92049	down	0.00127		POTRA domain protein, ShlB-type	U	Intracellular trafficking and secretion
PflSS101_1852	2.26704	up	0.00608		putative lipoprotein	X	Not in COGs
PflSS101_1931	2.02372	down	0.0021		putative glycosyl hydrolase PslG	G	Carbohydrate transport and metabolism
PflSS101_2101	2.39481	up	0.00415		D-arabinono-1,4-lactone oxidase domain protein	C	Energy production and conversion
PflSS101_2102	2.3337	up	0.00634		conserved hypothetical protein	X	Not in COGs
PflSS101_2186	17.6638	down	0.00128		outer membrane transport barrel	S	Function unknown
PflSS101_2187	6.44456	down	0.00526	massB	non-ribosomal peptide synthetase MassB	Q	Secondary metabolites biosynthesis, transport and catabolism
PflSS101_2188	6.31515	down	0.0098	massC	non-ribosomal peptide synthetase MassC	Q	Secondary metabolites biosynthesis, transport and catabolism
PflSS101_2189	4.94065	down	0.0157		efflux transporter, RND family, MFP subunit	M	Cell wall/membrane biogenesis
PflSS101_2190	3.00554	down	0.0156		efflux ABC transporter, permease_ATP-binding protein	V	Defense mechanisms
PflSS101_2392	2.16729	up	0.00448		conserved hypothetical protein	X	Not in COGs
PflSS101_2408	2.28285	down	0.0333		conserved hypothetical protein	X	Not in COGs
PflSS101_2409	2.81892	up	0.0128		outer membrane autotransporter	M	Cell wall/membrane biogenesis
PflSS101_2558	2.57526	up	0.00519		amino acid permease, APC family	E	Amino acid transport and metabolism
PflSS101_2559	2.76871	up	0.0284		peptidase, T4 family	E	Amino acid transport and metabolism
PflSS101_2560	2.21735	down	0.0176	aprA	extracellular alkaline metalloprotease AprA	X	Not in COGs
PflSS101_2567	2.47259	down	0.0042		triacylglycerol lipase	X	Not in COGs
PflSS101_3282	2.19869	down	0.0016		putative type I pilus usher pathway chaperone CsuC	N	Cell motility
PflSS101_3283	2.41396	down	0.00501		putative type I pilus protein CsuB	S	Function unknown
PflSS101_3284	2.5043	down	0.00166		putative type I pilus protein CsuA_B	S	Function unknown
PflSS101_3285	2.00098	down	0.0112		putative type I pilus protein CsuA_B	X	Not in COGs
PflSS101_3354	2.59862	up	0.00599	arcB	ornithine cyclodeaminase	E	Amino acid transport and metabolism
PflSS101_3395	15.3412	down	0.00115	massA	non-ribosomal peptide synthetase MassA	Q	Secondary metabolites biosynthesis, transport and catabolism
PflSS101_3396	38.0138	down	0.00139		transcriptional regulator, LuxR family	T	Signal transduction mechanisms
PflSS101_3398	17.3256	down	0.00153		efflux transporter, outer membrane factor lipoprotein, NodT family	M	Cell wall/membrane biogenesis
PflSS101_3559	2.0413	down	0.0394		oxidoreductase, GMC family	E	Amino acid transport and metabolism
PflSS101_3762	2.11639	down	0.00335		putative anti-anti-sigma factor	T	Signal transduction mechanisms
PflSS101_3803	3.22871	down	0.00174		conserved hypothetical protein	X	Not in COGs
PflSS101_3840	2.42316	up	0.00976	speB	agmatinase	E	Amino acid transport and metabolism
PflSS101_3967	2.30338	down	0.0391		ThiF_MoeB family protein	H	Coenzyme transport and metabolism
PflSS101_3968	2.39925	down	0.0395		putative cysteine synthase	E	Amino acid transport and metabolism
PflSS101_3969	2.5202	down	0.0449		putative serine O-acetyltransferase	E	Amino acid transport and metabolism
PflSS101_3970	2.77024	down	0.0268		threonyl_alanyl tRNA synthetase	R	General function prediction only
PflSS101_4005	2.25235	up	0.00263		conserved hypothetical protein	X	Not in COGs
PflSS101_4141	2.12229	up	0.00752		L-allo-threonine aldolase	E	Amino acid transport and metabolism
PflSS101_4531	2.07405	down	0.0182		conserved hypothetical protein	X	Not in COGs
PflSS101_4691	2.65251	up	0.0252		autoinducer-binding transcriptional regulator, LuxR family	T	Signal transduction mechanisms
PflSS101_4789	2.59038	down	0.0184		aldehyde dehydrogenase	C	Energy production and conversion

## Sheet: Table S2-clpP array
Locustag	clpP/SS101		P value (FDR) clpP/SS101	Gene	Gene descriptions	COGs	COG designations
PflSS101_0033	22.1592	up	8.91e-05		FAD-binding domain protein	C	Energy production and conversion
PflSS101_0056	2.15026	up	0.000176		conserved hypothetical protein	X	Not in COGs
PflSS101_0057	3.4776	up	0.000518	ctaC	cytochrome c oxidase, subunit II	C	Energy production and conversion
PflSS101_0058	3.21155	up	0.00107	ctaD	cytochrome c oxidase, subunit I	C	Energy production and conversion
PflSS101_0059	3.13004	up	0.000342		putative cytochrome c oxidase assembly protein	O	Posttranslational modification, protein turnover, chaperones
PflSS101_0060	2.66933	up	0.000717	ctaE	cytochrome c oxidase, subunit III	C	Energy production and conversion
PflSS101_0062	2.59682	up	0.00118		conserved hypothetical protein	S	Function unknown
PflSS101_0063	3.14046	up	0.00465		conserved hypothetical protein	X	Not in COGs
PflSS101_0064	2.3888	up	0.00487		putative cytochrome oxidase assembly protein	O	Posttranslational modification, protein turnover, chaperones
PflSS101_0088	5.15308	up	0.00771		conserved hypothetical protein	X	Not in COGs
PflSS101_0089	4.95223	up	0.00121		putative membrane protein, PF07043 family	X	Not in COGs
PflSS101_0090	7.46568	up	0.00139		inhibitor of vertebrate lysozyme family protein	X	Not in COGs
PflSS101_0103	2.14734	down	0.000427		conserved hypothetical protein	X	Not in COGs
PflSS101_0108	2.00766	up	0.00172	pntB	NAD_P transhydrogenase, beta subunit	C	Energy production and conversion
PflSS101_0126	2.04903	down	0.00166	lapD	cyclic dimeric GMP binding protein LapD	T	Signal transduction mechanisms
PflSS101_0153	3.59713	up	0.000172		conserved hypothetical protein	X	Not in COGs
PflSS101_0159	3.19011	down	0.000167		hemolysin secretion_activation protein, ShlB family	U	Intracellular trafficking and secretion
PflSS101_0173	2.10288	down	0.00166		curli production assembly_transport component CsgG	M	Cell wall/membrane biogenesis
PflSS101_0200	2.59911	down	0.00148		RNA polymerase sigma factor, sigma-70 family	K	Transcription
PflSS101_0201	3.75277	down	9.35e-05		conserved hypothetical protein	X	Not in COGs
PflSS101_0202	4.03244	down	0.000127		conserved hypothetical protein	X	Not in COGs
PflSS101_0203	5.90506	down	0.000111		hypothetical protein	X	Not in COGs
PflSS101_0204	5.75428	down	0.00012		conserved hypothetical protein	X	Not in COGs
PflSS101_0205	5.02443	down	0.000235	rebB_1	RebB protein	X	Not in COGs
PflSS101_0210	2.08204	down	0.0047		putative signal transduction protein	T	Signal transduction mechanisms
PflSS101_0213	2.69551	down	0.038		conserved hypothetical protein	S	Function unknown
PflSS101_0242	2.60389	down	0.0112		lipoprotein, NLPA family	P	Inorganic ion transport and metabolism
PflSS101_0252	4.23934	up	4.56e-05		amidohydrolase family protein	F	Nucleotide transport and metabolism
PflSS101_0294	2.46401	down	0.000759		surface antigen protein, 17 kDa family	X	Not in COGs
PflSS101_0296	2.10849	up	0.00657	fdhD	formate dehydrogenase accessory protein FdhD	C	Energy production and conversion
PflSS101_0299	2.2372	up	0.00258	nudE	ADP compounds hydrolase NudE	F	Nucleotide transport and metabolism
PflSS101_0300	2.04947	up	0.00224	cysQ	3__2,5-bisphosphate nucleotidase	P	Inorganic ion transport and metabolism
PflSS101_0314	2.88562	up	0.000207		transporter, major facilitator family	G	Carbohydrate transport and metabolism
PflSS101_0315	2.91835	up	0.000563		luciferase-type oxidoreductase, BA3436 family	C	Energy production and conversion
PflSS101_0379	2.42213	down	0.00545		putative lipoprotein	X	Not in COGs
PflSS101_0380	2.178	down	0.0024	blc	outer membrane lipoprotein Blc	M	Cell wall/membrane biogenesis
PflSS101_0399	2.06004	down	0.0174		amino acid ABC transporter, periplasmic amino acid-binding protein	E	Amino acid transport and metabolism
PflSS101_0403	2.33122	up	0.00374		methyl-accepting chemotaxis protein	N	Cell motility
PflSS101_0524	2.08189	up	0.000538	motA	chemotaxis protein MotA	N	Cell motility
PflSS101_0525	2.07074	up	0.000154	motB	chemotaxis protein MotB	N	Cell motility
PflSS101_0566	3.12977	up	0.00257	pcd	piperideine-6-carboxylate dehydrogenase	C	Energy production and conversion
PflSS101_0567	2.55111	up	0.00279		FAD dependent oxidoreductase	E	Amino acid transport and metabolism
PflSS101_0629	2.07526	down	0.00208		response regulator_GGDEF domain protein	T	Signal transduction mechanisms
PflSS101_0644	2.04494	up	0.00378	tadF	pseudopilin TadF	U	Intracellular trafficking and secretion
PflSS101_0645	3.72835	up	0.000174	fppA	Flp prepilin peptidase A, FppA	O	Posttranslational modification, protein turnover, chaperones
PflSS101_0713	2.6201	up	9.53e-05		methyl-accepting chemotaxis transducer_sensory box protein	N	Cell motility
PflSS101_0717	2.23132	up	0.000346		transcriptional regulator, AraC family	K	Transcription
PflSS101_0808	2.54233	down	0.000351		hypothetical protein	X	Not in COGs
PflSS101_0809	4.02765	down	0.000294		conserved hypothetical protein	X	Not in COGs
PflSS101_0810	3.64826	down	0.000937		hypothetical protein	X	Not in COGs
PflSS101_0832	3.48654	down	0.00622		TonB-dependent outermembrane receptor	P	Inorganic ion transport and metabolism
PflSS101_0895	2.04481	up	0.000678	pmbA	PmbA protein	R	General function prediction only
PflSS101_0942	2.44495	up	0.00318		PF06980 family protein	X	Not in COGs
PflSS101_0943	2.26529	up	0.0153		PF07044 family protein	X	Not in COGs
PflSS101_1046	3.38214	up	0.000387	hmgA	homogentisate 1,2-dioxygenase	Q	Secondary metabolites biosynthesis, transport and catabolism
PflSS101_1047	3.64636	up	0.000241	fahA	fumarylacetoacetase	Q	Secondary metabolites biosynthesis, transport and catabolism
PflSS101_1048	4.02032	up	0.000235	maiA	maleylacetoacetate isomerase	O	Posttranslational modification, protein turnover, chaperones
PflSS101_1049	3.58616	up	0.000831		MFS transporter, aromatic acid_H+ symporter family	G	Carbohydrate transport and metabolism
PflSS101_1053	2.12493	down	0.026		conserved hypothetical protein	X	Not in COGs
PflSS101_1122	2.01942	up	0.00029		response regulator_GGDEF domain_EAL domain protein	T	Signal transduction mechanisms
PflSS101_1156	2.62744	down	0.0025		putative bacterioferritin-associated ferredoxin	P	Inorganic ion transport and metabolism
PflSS101_1160	2.42008	up	0.000234		OmpA family protein	M	Cell wall/membrane biogenesis
PflSS101_1178	3.35114	up	0.00297		hypothetical protein	X	Not in COGs
PflSS101_1180	2.64642	up	0.00215		hypothetical protein	X	Not in COGs
PflSS101_1181	2.98255	up	0.00309		phage baseplate assembly protein V	R	General function prediction only
PflSS101_1182	3.71646	up	0.00468		hypothetical protein	R	General function prediction only
PflSS101_1183	4.11713	up	0.000885		baseplate J family protein	R	General function prediction only
PflSS101_1184	4.49488	up	0.000168		phage tail protein I	R	General function prediction only
PflSS101_1185	2.62088	up	0.00197		hypothetical protein	X	Not in COGs
PflSS101_1186	3.31049	up	0.000723		conserved hypothetical protein	X	Not in COGs
PflSS101_1187	3.54497	up	0.00278		conserved hypothetical protein	X	Not in COGs
PflSS101_1188	2.28891	up	0.00596		conserved hypothetical protein	X	Not in COGs
PflSS101_1189	3.46419	up	0.000942		putative phage tail sheath protein	R	General function prediction only
PflSS101_1190	2.64835	up	0.00246		putative phage tail tube protein	R	General function prediction only
PflSS101_1191	3.36364	up	0.000986		hypothetical protein	X	Not in COGs
PflSS101_1192	2.76981	up	0.0198		hypothetical protein	X	Not in COGs
PflSS101_1193	3.45683	up	0.00149		phage tail tape measure domain protein	R	General function prediction only
PflSS101_1194	2.09383	up	0.00182		phage protein, P2 GpU family	R	General function prediction only
PflSS101_1195	3.15345	up	0.00433		putative phage tail protein X	R	General function prediction only
PflSS101_1196	2.72425	up	0.00185		phage protein, late control D family	R	General function prediction only
PflSS101_1197	2.60209	up	0.000872		N-acetylmuramoyl-L-alanine amidase domain protein	V	Defense mechanisms
PflSS101_1198	2.895	up	0.00249		putative pyocin R, lytic enzyme	R	General function prediction only
PflSS101_1199	2.52699	up	0.00398		hypothetical protein	X	Not in COGs
PflSS101_1204	2.01426	down	0.000549		conserved hypothetical protein	X	Not in COGs
PflSS101_1213	2.49084	up	0.00242		acetyltransferase, GNAT family	R	General function prediction only
PflSS101_1218	2.057	up	0.000938		putative xenobiotic reductase A	C	Energy production and conversion
PflSS101_1220	2.9617	down	0.000264	mdoD	glucans biosynthesis protein D	P	Inorganic ion transport and metabolism
PflSS101_1239	2.55515	down	0.00229		OmpA family lipoprotein	M	Cell wall/membrane biogenesis
PflSS101_1240	2.59659	down	0.00258		conserved hypothetical protein	X	Not in COGs
PflSS101_1249	4.13589	down	0.000138		conserved hypothetical protein	X	Not in COGs
PflSS101_1252	2.40238	up	0.000873		conserved hypothetical protein	X	Not in COGs
PflSS101_1357	3.17548	up	0.0131		RgsA RNA	#N/A	0
PflSS101_1402	2.07611	up	0.000241		LemA family protein	S	Function unknown
PflSS101_1403	2.13097	up	0.000288		PF04536 family protein	R	General function prediction only
PflSS101_1404	2.32075	up	0.00021		PF04536 family protein	S	Function unknown
PflSS101_1445	2.43221	down	0.00271	mucA	sigma factor algU negative regulatory protein MucA	T	Signal transduction mechanisms
PflSS101_1460	3.06044	up	0.000753		hypothetical protein	X	Not in COGs
PflSS101_1470	2.16238	up	0.00258		sensory box sensor histidine kinase_response regulator	T	Signal transduction mechanisms
PflSS101_1472	2.91237	up	0.000659		DNA-binding response regulator, LuxR family	T	Signal transduction mechanisms
PflSS101_1511	2.26443	up	0.00257		conserved hypothetical protein	X	Not in COGs
PflSS101_1528	2.43461	up	6.09e-05		conserved hypothetical protein	X	Not in COGs
PflSS101_1531	2.40452	up	9.18e-05		conserved hypothetical protein	X	Not in COGs
PflSS101_1610	2.7255	up	0.00684		DNA cytosine-5--methyltransferase	L	Replication, recombination and repair
PflSS101_1612	2.09358	up	0.0184		hypothetical protein	X	Not in COGs
PflSS101_1657	2.32514	down	0.00057		chain length determinant protein	M	Cell wall/membrane biogenesis
PflSS101_1690	2.0641	down	0.00333		CHAD domain protein	S	Function unknown
PflSS101_1710	2.08321	up	0.003		conserved hypothetical protein	R	General function prediction only
PflSS101_1715	2.88998	up	0.000523		universal stress protein family protein	T	Signal transduction mechanisms
PflSS101_1731	2.10444	up	0.000526		enoyl-CoA hydratase_isomerase family protein	I	Lipid transport and metabolism
PflSS101_1771	2.85576	up	0.000869		putative PhnM protein	P	Inorganic ion transport and metabolism
PflSS101_1772	2.10818	up	0.00167	phnN	phosphonate metabolism protein/1,5-bisphosphokinase (PRPP-forming) PhnN	P	Inorganic ion transport and metabolism
PflSS101_1817	2.05116	up	0.000599		methyl-accepting chemotaxis protein	N	Cell motility
PflSS101_1852	8.44829	up	0.000101		putative lipoprotein	X	Not in COGs
PflSS101_1881	2.07765	down	0.00166		conserved hypothetical protein	X	Not in COGs
PflSS101_1889	2.0876	up	0.000273		ABC transporter, ATP-binding protein	E	Amino acid transport and metabolism
PflSS101_1892	2.32942	up	0.000112		conserved hypothetical protein	R	General function prediction only
PflSS101_1893	2.23813	up	0.00013		putative ABC transporter, periplasmic substrate-binding protein	P	Inorganic ion transport and metabolism
PflSS101_1910	2.11164	up	0.00112		DsbA-like thioredoxin domain protein	Q	Secondary metabolites biosynthesis, transport and catabolism
PflSS101_1911	2.23759	up	0.000376		short chain dehydrogenase_reductase family protein	R	General function prediction only
PflSS101_1931	2.32167	down	0.000212		putative glycosyl hydrolase PslG	G	Carbohydrate transport and metabolism
PflSS101_1933	3.15141	down	0.000102	pslE	polysaccharide biosynthesis_export protein PslE	M	Cell wall/membrane biogenesis
PflSS101_1934	3.4344	down	0.000173	pslD	polysaccharide biosynthesis_export protein PslD	M	Cell wall/membrane biogenesis
PflSS101_1936	2.72504	down	0.000102	pslB	mannose-1-phosphate guanylyltransferase/mannose-6-phosphate isomerase PslB	M	Cell wall/membrane biogenesis
PflSS101_1973	2.59503	up	0.017		methyl-accepting chemotaxis protein	N	Cell motility
PflSS101_1976	2.12535	up	0.00328		conserved hypothetical protein	X	Not in COGs
PflSS101_1990	2.08644	down	0.000278		conserved hypothetical protein	X	Not in COGs
PflSS101_2017	2.45337	down	0.000723		conserved hypothetical protein	X	Not in COGs
PflSS101_2025	2.0277	up	0.00238		DNA-binding response regulator, LuxR family	T	Signal transduction mechanisms
PflSS101_2032	6.31786	up	0.000156	aroF_2	3-deoxy-7-phosphoheptulonate synthase	E	Amino acid transport and metabolism
PflSS101_2043	4.11212	up	0.000464		conserved hypothetical protein	X	Not in COGs
PflSS101_2044	3.20027	up	0.00043		type I secretion outer membrane protein, TolC family	M	Cell wall/membrane biogenesis					ok
PflSS101_2045	2.19591	up	0.000682		type I secretion system ATPase	V	Defense mechanisms
PflSS101_2046	2.29247	up	0.000636		type I secretion membrane fusion protein, HlyD family	V	Defense mechanisms
PflSS101_2065	2.33548	down	0.000302		putative membrane protein, PF07300 family	S	Function unknown
PflSS101_2067	5.74239	up	0.000175		conserved hypothetical protein	X	Not in COGs
PflSS101_2068	5.16589	up	0.000388		conserved hypothetical protein	X	Not in COGs
PflSS101_2101	11.6236	up	4.07e-05		D-arabinono-1,4-lactone oxidase domain protein	C	Energy production and conversion
PflSS101_2102	10.9971	up	6.46e-05		conserved hypothetical protein	X	Not in COGs
PflSS101_2103	2.48378	up	0.00156		cytochrome c family protein	C	Energy production and conversion
PflSS101_2104	2.64828	up	0.00121		putative isoquinoline 1-oxidoreductase, beta subunit	C	Energy production and conversion
PflSS101_2105	2.51629	up	0.00289	iorA	isoquinoline 1-oxidoreductase, alpha subunit	C	Energy production and conversion
PflSS101_2115	4.8968	down	0.000353	mmsA_2	methylmalonate-semialdehyde dehydrogenase (acylating)	C	Energy production and conversion
PflSS101_2135	2.11843	down	0.00269	xenA	xenobiotic reductase A	C	Energy production and conversion
PflSS101_2155	2.3527	up	0.000683		putative porphyromonas-type peptidyl-arginine deiminase	E	Amino acid transport and metabolism
PflSS101_2162	39.4168	up	0.000309		stearoyl-CoA 9-desaturase	I	Lipid transport and metabolism
PflSS101_2163	44.8869	up	0.00012		Rieske 2Fe-2S domain protein, MocE family	P	Inorganic ion transport and metabolism
PflSS101_2164	27.7246	up	0.000279		pyridine nucleotide-disulfide oxidoreductase	R	General function prediction only
PflSS101_2165	17.1324	up	0.000295		AP endonuclease, family 2	G	Carbohydrate transport and metabolism
PflSS101_2174	2.80289	up	0.00458		arylesterase	R	General function prediction only
PflSS101_2186	4.065	down	0.00155		outer membrane transport barrel	S	Function unknown
PflSS101_2187	6.57632	down	0.000926	massB	non-ribosomal peptide synthetase MassB	Q	Secondary metabolites biosynthesis, transport and catabolism
PflSS101_2188	6.5603	down	0.00183	massC	non-ribosomal peptide synthetase MassC	Q	Secondary metabolites biosynthesis, transport and catabolism
PflSS101_2189	5.30077	down	0.00236	macA	efflux transporter, RND family, MFP subunit	M	Cell wall/membrane biogenesis
PflSS101_2190	2.90374	down	0.00325	macB	efflux ABC transporter, permease_ATP-binding protein	V	Defense mechanisms
PflSS101_2195	4.33114	down	0.00261	alkG	rubredoxin 2	C	Energy production and conversion
PflSS101_2196	4.30943	down	0.00306		AP endonuclease, family 2	G	Carbohydrate transport and metabolism
PflSS101_2197	2.36653	down	0.00167		translocator protein, LysE family	E	Amino acid transport and metabolism
PflSS101_2225	4.57722	up	0.000137		translocator protein, LysE family	E	Amino acid transport and metabolism
PflSS101_2238	2.20284	up	0.000287		Orn_Lys_Arg decarboxylase family protein	E	Amino acid transport and metabolism
PflSS101_2242	3.98522	down	0.000384		conserved hypothetical protein	X	Not in COGs
PflSS101_2247	2.09111	down	0.000464	cysI	sulfite reductase NADPH hemoprotein, beta-component	P	Inorganic ion transport and metabolism
PflSS101_2248	3.14513	up	0.000171		conserved hypothetical protein	X	Not in COGs
PflSS101_2249	3.0554	up	0.000565		conserved hypothetical protein	X	Not in COGs
PflSS101_2255	2.22821	up	0.000203		putative acyltransferase	I	Lipid transport and metabolism
PflSS101_2290	3.04641	down	0.00112		oxidoreductase, Gfo_Idh_MocA family	R	General function prediction only
PflSS101_2296	4.18911	up	0.00434		conserved hypothetical protein	X	Not in COGs
PflSS101_2344	7.77429	up	0.000303		periplasmic sugar-binding protein	G	Carbohydrate transport and metabolism
PflSS101_2345	9.75672	up	0.000275		phytanoyl-CoA dioxygenase family protein	Q	Secondary metabolites biosynthesis, transport and catabolism
PflSS101_2346	12.0148	up	0.000112		oxidoreductase, short chain dehydrogenase/reductase family	I	Lipid transport and metabolism
PflSS101_2353	3.24242	down	0.000504		GAF domain protein	X	Not in COGs
PflSS101_2355	4.01468	down	0.000482	proP	osmosensory proline_glycine betaine transporter ProP	G	Carbohydrate transport and metabolism
PflSS101_2368	2.12023	up	0.00656		sigma-54 dependent transcriptional regulator	T	Signal transduction mechanisms
PflSS101_2369	2.08742	up	0.000156		conserved hypothetical protein	X	Not in COGs
PflSS101_2376	2.02205	down	0.0112		conserved hypothetical protein	X	Not in COGs
PflSS101_2392	2.41848	up	0.00107		conserved hypothetical protein	X	Not in COGs
PflSS101_2402	2.28977	up	0.00212		RNA polymerase sigma-70 factor, ECF family	K	Transcription
PflSS101_2409	22.7507	up	9.54e-05		outer membrane autotransporter	M	Cell wall/membrane biogenesis
PflSS101_2482	2.28527	up	0.00414		methyl-accepting chemotaxis protein	N	Cell motility
PflSS101_2498	2.71362	down	0.00526		conserved hypothetical protein	X	Not in COGs
PflSS101_2508	2.13257	up	0.00111	oprN	multidrug efflux RND transporter, outer membrane factor lipoprotein OprN	M	Cell wall/membrane biogenesis
PflSS101_2509	3.06744	up	0.00182	mexF	multidrug efflux RND transporter, permease protein MexF	V	Defense mechanisms
PflSS101_2510	3.37722	up	0.00544	mexE	multidrug efflux RND transporter, membrane fusion protein MexE	M	Cell wall/membrane biogenesis
PflSS101_2552	2.15217	down	0.00028		transcriptional regulator, AraC family	K	Transcription
PflSS101_2602	2.04614	up	0.000809		conserved hypothetical protein	K	Transcription
PflSS101_2604	2.22626	up	3.48e-05		methyl-accepting chemotaxis protein	N	Cell motility
PflSS101_2609	2.29512	down	0.000235	arnA	bifunctional polymyxin resistance protein ArnA	J	Translation
PflSS101_2661	2.00098	up	0.000482		cyclic diguanylate phosphodiesterase EAL domain protein	T	Signal transduction mechanisms
PflSS101_2674	2.57059	down	0.000516		putative lipoprotein	X	Not in COGs
PflSS101_2700	2.41799	down	0.00166		conserved hypothetical protein	X	Not in COGs
PflSS101_2705	3.27249	down	0.000107		conserved hypothetical protein	X	Not in COGs
PflSS101_2707	2.58824	down	0.000364		conserved hypothetical protein	X	Not in COGs
PflSS101_2709	2.65132	down	0.00122		hypothetical protein	X	Not in COGs
PflSS101_2710	3.43866	down	0.000128		conserved hypothetical protein	X	Not in COGs
PflSS101_2711	4.12463	down	9.9e-05		hypothetical protein	X	Not in COGs
PflSS101_2717	2.2846	down	0.000303		conserved hypothetical protein	R	General function prediction only
PflSS101_2755	2.12767	up	0.000674		SH3 domain protein	X	Not in COGs
PflSS101_2808	2.09031	down	0.00122		conserved hypothetical protein	X	Not in COGs
PflSS101_2811	3.39893	down	0.000135		conserved hypothetical protein	X	Not in COGs
PflSS101_2812	6.6076	down	0.000109		adhesin_hemagglutinin, HecA family	S	Function unknown
PflSS101_2813	6.10164	down	9.25e-05		hemolysin secretion_activation protein, ShlB family	U	Intracellular trafficking and secretion
PflSS101_2841	3.03496	down	0.0395		proline racemase family protein	E	Amino acid transport and metabolism
PflSS101_2842	3.84878	down	0.0341		dihydrodipicolinate synthetase family protein	E	Amino acid transport and metabolism
PflSS101_2843	3.67125	down	0.0459	aldH_2	NADP-dependent fatty aldehyde dehydrogenase	C	Energy production and conversion
PflSS101_2844	2.64114	down	0.0442		FAD dependent oxidoreductase	E	Amino acid transport and metabolism
PflSS101_2850	2.69972	down	0.000722		META domain protein	O	Posttranslational modification, protein turnover, chaperones
PflSS101_2864	2.09467	up	0.0107		conserved hypothetical protein	X	Not in COGs
PflSS101_2876	2.22615	up	0.043		N-acetylglucosaminylphosphatidylinositol deacetylase family protein	S	Function unknown
PflSS101_2913	2.26385	up	0.00522		conserved hypothetical protein	X	Not in COGs
PflSS101_2915	2.27353	down	0.00298		TonB-dependent outermembrane receptor	P	Inorganic ion transport and metabolism
PflSS101_2922	2.06667	down	0.000485		C4-type zinc finger protein, DksA_TraR family	T	Signal transduction mechanisms
PflSS101_2923	2.0484	down	0.00628		ribose ABC transporter, permease protein	G	Carbohydrate transport and metabolism
PflSS101_2924	3.18593	down	0.00469		ribose ABC transporter, ATP-binding protein	G	Carbohydrate transport and metabolism
PflSS101_2925	2.93808	down	0.00335		putative ribose ABC transporter, periplasmic ribose-binding protein	G	Carbohydrate transport and metabolism
PflSS101_2926	3.54156	down	0.0027		conserved hypothetical protein	X	Not in COGs
PflSS101_2927	2.65568	down	0.0121		oxidoreductase, Gfo_Idh_MocA family	R	General function prediction only
PflSS101_2928	2.10027	down	0.0114	iolG	inositol 2-dehydrogenase	R	General function prediction only
PflSS101_2929	3.2148	down	0.0056	iolD	3D-3,5_4-trihydroxycyclohexane-1,2-dione hydrolase	E	Amino acid transport and metabolism
PflSS101_2930	3.20656	down	0.00903		putative inosose isomerase	G	Carbohydrate transport and metabolism
PflSS101_2931	3.3852	down	0.00347	iolB	myo-inositol catabolism protein IolB	G	Carbohydrate transport and metabolism
PflSS101_2932	3.82094	down	0.00449	iolE	inosose dehydratase	G	Carbohydrate transport and metabolism
PflSS101_2933	5.2035	down	0.00517		carbohydrate kinase, PfkB family	S	Function unknown
PflSS101_2935	4.98312	up	0.000183		conserved hypothetical protein	X	Not in COGs
PflSS101_2945	3.62228	down	0.000663		conserved hypothetical protein	X	Not in COGs
PflSS101_2961	6.09865	up	0.000168		conserved hypothetical protein	X	Not in COGs
PflSS101_2970	5.46219	up	0.000588		hemerythrin HHE cation binding domain protein	X	Not in COGs
PflSS101_2982	2.47515	up	0.038		putative lipoprotein	X	Not in COGs
PflSS101_3049	2.41795	up	0.000424		conserved hypothetical protein	S	Function unknown
PflSS101_3078	3.49736	up	0.000467		isochorismatase family protein	Q	Secondary metabolites biosynthesis, transport and catabolism
PflSS101_3079	3.86621	up	0.00297		amidohydrolase family protein	R	General function prediction only
PflSS101_3080	2.06656	up	0.00192		antibiotic biosynthesis monooxygenase domain protein	S	Function unknown
PflSS101_3132	2.08875	up	0.00242		conserved hypothetical protein	X	Not in COGs
PflSS101_3140	4.21469	up	0.021		putative ABC transporter, periplasmic substrate-binding protein	G	Carbohydrate transport and metabolism
PflSS101_3146	2.18032	up	0.00904		sigma-54 dependent transcriptional regulator, Fis family	Q	Secondary metabolites biosynthesis, transport and catabolism
PflSS101_3150	2.09718	up	0.00107		conserved hypothetical protein	X	Not in COGs
PflSS101_3151	3.09454	up	0.00595		hypothetical protein	X	Not in COGs
PflSS101_3175	6.41301	up	0.000679		putative membrane protein, PF06930 family	X	Not in COGs
PflSS101_3309	20.3636	down	4.29e-05	clpP	ATP-dependent Clp protease, proteolytic subunit ClpP	O	Posttranslational modification, protein turnover, chaperones
PflSS101_3325	2.54	down	0.0191		N-carbamyl-L-amino acid amidohydrolase	E	Amino acid transport and metabolism
PflSS101_3327	2.84994	down	0.000721	hydA	dihydropyrimidinase	F	Nucleotide transport and metabolism
PflSS101_3328	4.51922	down	0.000342		pyridine nucleotide-disulfide oxidoreductase family protein	E	Amino acid transport and metabolism
PflSS101_3329	3.57005	down	0.000643		dihydroorotate dehydrogenase family_4Fe-4S binding domain protein	F	Nucleotide transport and metabolism
PflSS101_3331	2.55028	down	0.00517	copC_1	copper resistance protein CopC	R	General function prediction only
PflSS101_3385	2.00135	down	0.00261		putative lipoprotein	X	Not in COGs
PflSS101_3395	16.9271	down	0.00013	massA	non-ribosomal peptide synthetase MassA	Q	Secondary metabolites biosynthesis, transport and catabolism
PflSS101_3396	46.3551	down	0.000106		transcriptional regulator, LuxR family	T	Signal transduction mechanisms
PflSS101_3398	20.535	down	0.000117		efflux transporter, outer membrane factor lipoprotein, NodT family	M	Cell wall/membrane biogenesis
PflSS101_3420	2.06452	up	0.014		p-hydroxyphenylacetate hydroxylase C2, oxygenase component	I	Lipid transport and metabolism
PflSS101_3475	4.58474	down	0.000226		conserved hypothetical protein	X	Not in COGs
PflSS101_3477	2.16409	down	0.000875		putative lipoprotein	X	Not in COGs
PflSS101_3492	3.23375	down	0.000706		hypothetical protein	X	Not in COGs
PflSS101_3529	2.5017	up	0.00139		sensory box_GGDEF domain_EAL domain protein	T	Signal transduction mechanisms
PflSS101_3557	3.26465	up	0.00224		conserved hypothetical protein	X	Not in COGs
PflSS101_3558	3.16814	up	0.00139		conserved hypothetical protein	X	Not in COGs
PflSS101_3559	3.21127	up	0.00125		oxidoreductase, GMC family	E	Amino acid transport and metabolism
PflSS101_3590	2.16752	up	0.00259		cupin domain protein	G	Carbohydrate transport and metabolism
PflSS101_3606	2.09643	down	6.44e-05	chiC	chitinase	G	Carbohydrate transport and metabolism
PflSS101_3607	2.01826	down	8.96e-05		chitin binding domain protein	S	Function unknown
PflSS101_3662	3.44551	up	0.000547		conserved hypothetical protein	X	Not in COGs
PflSS101_3667	2.1938	down	0.00218		alpha_beta hydrolase family protein	I	Lipid transport and metabolism
PflSS101_3668	2.36493	up	0.000185		conserved hypothetical protein	X	Not in COGs
PflSS101_3725	4.23885	up	9.24e-05		conserved hypothetical protein	X	Not in COGs
PflSS101_3791	5.72127	up	0.000321		conserved hypothetical protein	X	Not in COGs
PflSS101_3802	2.29269	down	0.014		conserved hypothetical protein	X	Not in COGs
PflSS101_3827	2.03241	down	0.000485	purN	phosphoribosylglycinamide formyltransferase	F	Nucleotide transport and metabolism
PflSS101_3828	2.40228	down	0.000803		conserved hypothetical protein	X	Not in COGs
PflSS101_3830	2.62964	down	0.00115		siderophore biosynthesis protein, IucA_IucC family	Q	Secondary metabolites biosynthesis, transport and catabolism
PflSS101_3832	2.0995	down	0.00142		TonB-dependent outermembrane receptor	P	Inorganic ion transport and metabolism
PflSS101_3865	2.36684	down	0.00043	ppiA	peptidyl-prolyl cis-trans isomerase A	O	Posttranslational modification, protein turnover, chaperones
PflSS101_3867	2.05823	up	0.00126	aqpZ	aquaporin Z	G	Carbohydrate transport and metabolism
PflSS101_3932	2.18251	up	0.000351	xdhA	xanthine dehydrogenase, small subunit	F	Nucleotide transport and metabolism
PflSS101_3967	2.44773	down	0.0322		ThiF_MoeB family protein	H	Coenzyme transport and metabolism
PflSS101_3968	2.60628	down	0.0283		putative cysteine synthase	E	Amino acid transport and metabolism
PflSS101_3969	2.6896	down	0.0246		putative serine O-acetyltransferase	E	Amino acid transport and metabolism
PflSS101_3970	3.02975	down	0.0163		threonyl_alanyl tRNA synthetase	R	General function prediction only
PflSS101_3991	2.17433	down	0.0221		putative lipoprotein	X	Not in COGs
PflSS101_4051	2.16045	up	0.00548		conserved hypothetical protein	X	Not in COGs
PflSS101_4052	3.9674	down	0.00118		conserved hypothetical protein	X	Not in COGs
PflSS101_4055	2.62499	down	0.000206		conserved hypothetical protein	X	Not in COGs
PflSS101_4131	4.11879	up	0.0207		hypothetical protein	X	Not in COGs
PflSS101_4132	5.42606	up	0.0235		conserved hypothetical protein	X	Not in COGs
PflSS101_4194	2.09622	up	0.000378		activator of Hsp90 ATPase 1 family protein	S	Function unknown
PflSS101_4195	2.29406	up	9.11e-05		DGPF domain protein	S	Function unknown
PflSS101_4215	2.28897	down	0.00892		CsbD-like family protein	X	Not in COGs
PflSS101_4221	7.34092	up	0.000377		TIGR02884 family protein	X	Not in COGs
PflSS101_4229	2.96254	up	0.00468	oprB	carbohydrate-selective porin OprB	M	Cell wall/membrane biogenesis
PflSS101_4230	2.95815	up	0.000129		putative sugar ABC transporter, ATP-binding protein	G	Carbohydrate transport and metabolism
PflSS101_4231	3.05945	up	0.000181		putative sugar ABC transporter, permease protein	G	Carbohydrate transport and metabolism
PflSS101_4232	2.3859	up	0.000548		putative sugar ABC transporter, permease protein	G	Carbohydrate transport and metabolism
PflSS101_4233	2.86093	up	0.00121		putative sugar ABC transporter, periplasmic sugar-binding protein	G	Carbohydrate transport and metabolism
PflSS101_4234	3.11162	up	9.64e-05		N-acylglucosamine 2-epimerase	G	Carbohydrate transport and metabolism
PflSS101_4325	2.20583	up	0.003	pctA_2	chemotactic transducer PctA	N	Cell motility
PflSS101_4338	4.17314	up	0.000278		conserved hypothetical protein	X	Not in COGs
PflSS101_4339	5.62748	up	0.000231		putative lipoprotein	X	Not in COGs
PflSS101_4359	2.37301	down	0.0214	hemO	heme oxygenase HemO	P	Inorganic ion transport and metabolism
PflSS101_4465	3.37707	down	0.000985		surface antigen protein, 17 kDa family	S	Function unknown
PflSS101_4506	2.44858	up	0.0028		alpha_beta hydrolase family protein	R	General function prediction only
PflSS101_4507	2.07622	up	0.00245		class II aldolase and adducin N-terminal domain protein	G	Carbohydrate transport and metabolism
PflSS101_4521	2.34083	up	0.000629		hypothetical protein	X	Not in COGs
PflSS101_4538	3.50302	down	0.00152		conserved hypothetical protein	S	Function unknown
PflSS101_4547	2.62681	down	0.000941	catA	catechol 1,2-dioxygenase	Q	Secondary metabolites biosynthesis, transport and catabolism
PflSS101_4548	3.33951	down	0.00241	catC	muconolactone delta-isomerase	Q	Secondary metabolites biosynthesis, transport and catabolism
PflSS101_4549	3.77974	down	0.00239	catB	muconate cycloisomerase	M	Cell wall/membrane biogenesis
PflSS101_4552	3.17453	down	0.00657	antA	anthranilate 1,2-dioxygenase, large subunit	P	Inorganic ion transport and metabolism
PflSS101_4553	3.1313	down	0.00458	antB	anthranilate 1,2-dioxygenase, small subunit	Q	Secondary metabolites biosynthesis, transport and catabolism
PflSS101_4554	2.81965	down	0.00121	antC	anthranilate dioxygenase reductase	H	Coenzyme transport and metabolism
PflSS101_4587	4.24244	down	9.45e-05		pentapeptide repeat domain protein	S	Function unknown
PflSS101_4588	2.05057	up	0.00117		conserved hypothetical protein	K	Transcription
PflSS101_4609	2.37587	up	0.00221		putative phospholipid-binding domain protein	R	General function prediction only
PflSS101_4665	2.11137	up	0.000172		conserved hypothetical protein	X	Not in COGs
PflSS101_4691	6.75221	up	0.000812		autoinducer-binding transcriptional regulator, LuxR family	T	Signal transduction mechanisms
PflSS101_4717	2.44747	down	0.000484		putative lipoprotein	X	Not in COGs
PflSS101_4755	2.28831	up	0.00267		PF02698 family protein	S	Function unknown
PflSS101_4756	3.3697	up	0.00152		conserved hypothetical protein	X	Not in COGs
PflSS101_4818	2.3938	up	0.000576		conserved hypothetical protein	E	Amino acid transport and metabolism
PflSS101_4841	3.08732	up	0.0012		conserved hypothetical protein	E	Amino acid transport and metabolism
PflSS101_4842	5.76723	up	0.000183		biotin carboxylase	X	Not in COGs
PflSS101_4892	2.38601	up	0.00322		tRNA-Trp	#N/A	0
PflSS101_4925	2.46228	up	0.000208		alcohol dehydrogenase, iron-dependent family	C	Energy production and conversion
PflSS101_4948	2.38597	up	0.000562		putative signal transduction protein	T	Signal transduction mechanisms
PflSS101_4967	5.14995	down	6.69e-05		conserved hypothetical protein	X	Not in COGs
PflSS101_4970	2.04983	up	0.000599	bioH	carboxylesterase BioH	R	General function prediction only
PflSS101_4981	2.18101	up	0.0196		cyclic nucleotide-binding domain_CBS domain pair/putative nucleotidyltransferase domain protein	T	Signal transduction mechanisms
PflSS101_4993	3.72287	down	0.000781		conserved hypothetical protein	X	Not in COGs
PflSS101_4995	3.58661	down	0.00023		conserved hypothetical protein	S	Function unknown
PflSS101_5047	4.89893	up	0.000185		putative alginate lyase	X	Not in COGs
PflSS101_5129	2.1085	down	0.000262		peptidase, M16 family	R	General function prediction only
PflSS101_5135	2.15588	up	0.00183	calB	coniferyl aldehyde dehydrogenase	C	Energy production and conversion
PflSS101_5136	2.19845	up	0.00635		conserved hypothetical protein	X	Not in COGs
PflSS101_5137	2.76912	up	0.0329		oxidoreductase, GMC family	E	Amino acid transport and metabolism
PflSS101_5219	2.25537	down	0.0168		putative ferric iron ABC transporter, FeT family, periplasmic ferric iron-binding protein	P	Inorganic ion transport and metabolism
PflSS101_5262	2.43672	up	0.00107		conserved hypothetical protein	S	Function unknown
PflSS101_5331	2.68142	down	0.00177	exbB	TonB system transport protein ExbB	U	Intracellular trafficking and secretion
PflSS101_5338	2.42665	down	0.000741		putative type VI secretion-associated lipoprotein TagQ	X	Not in COGs
PflSS101_5347	2.05597	down	0.00017	tssK1	type VI secretion protein TssK1	S	Function unknown
PflSS101_5348	2.85995	down	0.000721	tssJ1	type VI secretion lipoprotein TssJ1	S	Function unknown
PflSS101_5349	2.12692	down	0.00155	fha1	type VI secretion protein Fha1	T	Signal transduction mechanisms
PflSS101_5350	3.71876	down	0.000854	tssA1	type VI secretion protein TssA1	S	Function unknown
PflSS101_5351	3.14886	down	0.000469	tssB1	type VI secretion protein TssB1	S	Function unknown
PflSS101_5352	3.13427	down	0.000544	tssC1	type VI secretion protein TssC1	S	Function unknown
PflSS101_5353	3.56085	down	0.00021	hcp1	type VI secretion system effector Hcp1	S	Function unknown
PflSS101_5354	4.14961	down	0.000782	tssE1	type VI secretion protein TssE1	S	Function unknown
PflSS101_5355	2.48143	down	0.00107	tssF1	type VI secretion protein TssF1	S	Function unknown
PflSS101_5356	2.29357	down	0.000213	tssG1	type VI secretion protein TssG1	S	Function unknown
PflSS101_5357	3.81358	down	0.00025	clpV1	type VI secretion ATPase ClpV1	O	Posttranslational modification, protein turnover, chaperones
PflSS101_5358	3.16362	down	0.000171	vgrG1	type VI secretion protein VgrG1	S	Function unknown
PflSS101_5359	3.23633	down	0.000287		conserved hypothetical protein	S	Function unknown
PflSS101_5361	2.31735	down	0.000577		hypothetical protein	X	Not in COGs
PflSS101_5362	2.49338	down	0.00182		hypothetical protein	X	Not in COGs
PflSS101_5451	2.54363	down	0.000532		conserved hypothetical protein	X	Not in COGs

## Sheet: Table S3-clpA itraq 
Locus	Gene	Gene description	COGs	clpA/SS101		COGs descriptions
PflSS101_0002	dnaN	DNA polymerase III, beta subunit	L	1.3	up	Replication, recombination and repair
PflSS101_0009	glyS	glycine--tRNA ligase, beta subunit	J	1.33333	down	Translation
PflSS101_0010	glyQ	glycine--tRNA ligase, alpha subunit	J	1.22727	down	Translation
PflSS101_0021	qor	NADPH_quinone reductase	C	1.25	up	Energy production and conversion
PflSS101_0041	osmC	peroxiredoxin OsmC	O	1.3	down	Posttranslational modification, protein turnover, chaperones
PflSS101_0127		conserved hypothetical protein	X	1.44444	down	Not in COGs
PflSS101_0154		PF06097 family protein	S	1.21739	down	Function unknown
PflSS101_0277	ompR	DNA-binding response regulator OmpR	T	1.31818	down	Signal transduction mechanisms
PflSS101_0284	hslO	chaperonin HslO	O	1.3	down	Posttranslational modification, protein turnover, chaperones
PflSS101_0285	pckA	phosphoenolpyruvate carboxykinase ATP	C	1.2	up	Energy production and conversion	TCA cycle
PflSS101_0291		tetratricopeptide repeat protein	S	1.36364	down	Function unknown
PflSS101_0297		putative phospholipid-binding domain_LysM domain protein	S	2	up	Function unknown
PflSS101_0312	oprQ	outer membrane porin OprE3	X	1.29167	down	Not in COGs
PflSS101_0317		luciferase-like monooxygenase	C	1.2	up	Energy production and conversion
PflSS101_0352	hisB	imidazoleglycerol-phosphate dehydratase	E	1.3	down	Amino acid transport and metabolism
PflSS101_0364	secB	protein-export chaperone SecB	U	1.34375	up	Intracellular trafficking and secretion
PflSS101_0415	phaF	poly_3-hydroxyalkanoate granule-associated protein PhaF	X	1.52632	down	Not in COGs
PflSS101_0424	argS	arginine--tRNA ligase	J	1.28571	down	Translation
PflSS101_0462		CobQ_CobB_MinD_ParA nucleotide binding domain protein	D	1.34783	down	Cell cycle control, mitosis and meiosis
PflSS101_0509	thiC	thiamine biosynthesis protein ThiC	H	1.33333	up	Coenzyme transport and metabolism
PflSS101_0546	rnr	ribonuclease R	K	1.27273	up	Transcription
PflSS101_0584		bacterioferritin family protein	P	1.55556	down	Inorganic ion transport and metabolism
PflSS101_0620	purH	bifunctional purine biosynthesis protein PurH	F	1.2381	up	Nucleotide transport and metabolism
PflSS101_0772		FAD dependent oxidoreductase	R	1.43615	down	General function prediction only
PflSS101_0777		conserved hypothetical protein	S	1.22727	down	Function unknown
PflSS101_0790	ispH	4-hydroxy-3-methylbut-2-enyl diphosphate reductase	I	1.22727	up	Lipid transport and metabolism
PflSS101_0866	rplM	ribosomal protein L13	J	1.20833	up	Translation
PflSS101_0870		putative ubiquinol-cytochrome c reductase, cytochrome c1	C	1.27273	down	Energy production and conversion
PflSS101_0904		putative sigma_54 modulation protein	J	1.29412	down	Translation
PflSS101_0906	lptB	lipopolysaccharide ABC transporter, ATP-binding protein LptB	R	1.31818	down	General function prediction only
PflSS101_0920	hisC_1	histidinol-phosphate transaminase	E	1.3	up	Amino acid transport and metabolism
PflSS101_0926	mqo_1	malate_quinone-oxidoreductase	R	1.31579	up	General function prediction only
PflSS101_0967	murC	UDP-N-acetylmuramate--L-alanine ligase	M	1.46316	up	Cell wall/membrane biogenesis
PflSS101_1058		conserved hypothetical protein	X	1.38636	down	Not in COGs
PflSS101_1148	glpK	glycerol kinase	C	1.33144	down	Energy production and conversion
PflSS101_1150	ybaK	Cys-tRNA[Pro and Cys-tRNA[Cys deacylase YbaK	S	1.5	up	Function unknown
PflSS101_1161	argG	argininosuccinate synthase	E	1.3	up	Amino acid transport and metabolism
PflSS101_1170	mutS	DNA mismatch repair protein MutS	L	1.20833	down	Replication, recombination and repair
PflSS101_1203		TIGR00730 family protein	R	1.21739	up	General function prediction only
PflSS101_1209	fpr_2	ferredoxin--NADP+ reductase	C	1.27814	up	Energy production and conversion
PflSS101_1218		putative xenobiotic reductase A	C	1.21053	down	Energy production and conversion
PflSS101_1239		OmpA family lipoprotein	M	1.59629	down	Cell wall/membrane biogenesis
PflSS101_1240		conserved hypothetical protein	X	1.48529	down	Not in COGs
PflSS101_1261		cold-shock DNA-binding domain protein	K	1.35	down	Transcription
PflSS101_1269	dapD	2,3,4,5-tetrahydropyridine-2,6-dicarboxylate N-succinyltransferase	E	1.20833	down	Amino acid transport and metabolism
PflSS101_1273	dapC	succinyldiaminopimelate transaminase	E	1.31579	down	Amino acid transport and metabolism
PflSS101_1277	rpsB	ribosomal protein S2	J	1.21739	down	Translation
PflSS101_1278	tsf	translation elongation factor Ts	J	1.22727	down	Translation
PflSS101_1298	eno	phosphopyruvate hydratase	G	1.2381	down	Carbohydrate transport and metabolism
PflSS101_1333		surface antigen protein, 17 kDa family	M	1.33333	up	Cell wall/membrane biogenesis
PflSS101_1348	fabD	acyl-carrier-protein S-malonyltransferase	I	1.26316	up	Lipid transport and metabolism
PflSS101_1350	acpP	acyl carrier protein	I	1.52318	down	Lipid transport and metabolism
PflSS101_1447	mucD	serine protease MucD	O	1.45	down	Posttranslational modification, protein turnover, chaperones
PflSS101_1450		antioxidant, AhpC_TSA family	O	1.5	down	Posttranslational modification, protein turnover, chaperones
PflSS101_1541		nitroreductase family protein	C	1.42105	down	Energy production and conversion
PflSS101_1554		LamB_YcsF family protein	R	1.25	up	General function prediction only
PflSS101_1560	cysK	cysteine synthase A	E	1.64706	down	Amino acid transport and metabolism
PflSS101_1562	acnA	aconitate hydratase 1	C	1.31324	down	Energy production and conversion	TCA cycle	citrate-isocitrate transition
PflSS101_1624		conserved hypothetical protein	R	1.22727	up	General function prediction only
PflSS101_1626		short-chain alcohol dehydrogenase family protein	S	1.52632	up	Function unknown
PflSS101_1641		putative oligopeptide_dipeptide ABC transporter, periplasmic oligopeptide/dipeptide-binding protein	E	1.26087	up	Amino acid transport and metabolism
PflSS101_1642		short chain dehydrogenase_reductase family protein	I	1.2381	up	Lipid transport and metabolism
PflSS101_1648	serC	phosphoserine transaminase	H	1.22222	up	Coenzyme transport and metabolism
PflSS101_1652	cmk	cytidylate kinase	F	1.35	up	Nucleotide transport and metabolism
PflSS101_1709	oprI	outer membrane lipoprotein OprI	X	1.45363	down	Not in COGs
PflSS101_1720	efp	translation elongation factor P	J	1.2381	down	Translation
PflSS101_1729		3-deoxy-7-phosphoheptulonate synthase	E	1.27778	up	Amino acid transport and metabolism
PflSS101_1736		aminotransferase, class I_II	E	1.3	down	Amino acid transport and metabolism
PflSS101_1741	yebR	free methionine-R-sulfoxide reductase YebR	T	1.22727	down	Signal transduction mechanisms
PflSS101_1796	actP	cation_acetate symporter ActP	R	1.6875	up	General function prediction only
PflSS101_1809		putative lipoprotein	X	1.28551	down	Not in COGs
PflSS101_1882		peptidyl-prolyl cis-trans isomerase, FKBP-type	O	1.68421	down	Posttranslational modification, protein turnover, chaperones
PflSS101_1961	codA	cytosine deaminase	F	1.52632	up	Nucleotide transport and metabolism
PflSS101_2000		3-oxoacid CoA-transferase, B subunit	I	1.2	down	Lipid transport and metabolism
PflSS101_2196		AP endonuclease, family 2	G	1.64706	up	Carbohydrate transport and metabolism
PflSS101_2265	cobW	cobalamin biosynthesis protein CobW	R	1.5	down	General function prediction only
PflSS101_2327		universal stress protein family protein	T	1.25	down	Signal transduction mechanisms
PflSS101_2376		conserved hypothetical protein	X	1.34783	down	Not in COGs
PflSS101_2431		oxidoreductase, short chain dehydrogenase/reductase family	I	1.55556	up	Lipid transport and metabolism
PflSS101_2482		methyl-accepting chemotaxis protein	N	1.21053	down	Cell motility
PflSS101_2618		enoyl-CoA hydratase_isomerase family protein	I	1.86364	down	Lipid transport and metabolism
PflSS101_2619		acyl-CoA dehydrogenase	I	1.41822	down	Lipid transport and metabolism
PflSS101_2620	fadB1x	enoyl-coa hydratase FadB1x	I	1.24	down	Lipid transport and metabolism
PflSS101_2638		putative lipoprotein	X	1.28636	down	Not in COGs
PflSS101_2652		oxidoreductase, aldo_keto reductase family protein	C	1.3837	down	Energy production and conversion
PflSS101_2655	hppD	4-hydroxyphenylpyruvate dioxygenase	E	1.2381	down	Amino acid transport and metabolism
PflSS101_2666	ahpC	alkyl hydroperoxide reductase, C subunit	O	1.61364	down	Posttranslational modification, protein turnover, chaperones
PflSS101_2670	galU	UTP--glucose-1-phosphate uridylyltransferase	M	1.21739	down	Cell wall/membrane biogenesis
PflSS101_2697		putative membrane protein, PF04391 family	S	1.25	down	Function unknown
PflSS101_2708		transcriptional regulator, MvaT_MvaV_H-NS family	X	1.52941	down	Not in COGs
PflSS101_2717		conserved hypothetical protein	R	1.26087	up	General function prediction only
PflSS101_2836	ibpA	small heat shock protein IbpA	O	1.2381	up	Posttranslational modification, protein turnover, chaperones
PflSS101_2841		proline racemase family protein	E	1.22727	down	Amino acid transport and metabolism
PflSS101_2842		dihydrodipicolinate synthetase family protein	E	1.36842	down	Amino acid transport and metabolism
PflSS101_2883		short chain dehydrogenase_reductase family protein	I	1.25	down	Lipid transport and metabolism
PflSS101_2892		PF03235 family protein	X	1.7	down	Not in COGs
PflSS101_2901		putative cystathionine beta-synthase	E	1.20833	down	Amino acid transport and metabolism
PflSS101_2928	iolG	inositol 2-dehydrogenase	R	1.44444	down	General function prediction only
PflSS101_2929	iolD	3D-3,5_4-trihydroxycyclohexane-1,2-dione hydrolase	E	1.47619	down	Amino acid transport and metabolism
PflSS101_2932	iolE	inosose dehydratase	G	1.33333	down	Carbohydrate transport and metabolism
PflSS101_2978		putative membrane protein, PF04314 family	S	1.2381	down	Function unknown
PflSS101_3024	acsA1	acetoacetyl-coenzyme A synthetase	I	1.42105	down	Lipid transport and metabolism
PflSS101_3157		Trm112p-like protein	S	1.21739	down	Function unknown
PflSS101_3170	arsC_2	arsenate reductase	P	1.31818	down	Inorganic ion transport and metabolism
PflSS101_3195		cold shock domain protein CspD	K	2.13807	up	Transcription
PflSS101_3196	icd_1	isocitrate dehydrogenase, NADP-dependent	C	1.24405	down	Energy production and conversion	TCA cycle
PflSS101_3201	purB	adenylosuccinate lyase	F	1.31818	up	Nucleotide transport and metabolism
PflSS101_3209	nuoE	NADH-quinone oxidoreductase, E subunit	C	1.42857	down	Energy production and conversion
PflSS101_3305		PpiC-type peptidyl-prolyl cis-trans isomerase domain protein	O	1.31793	up	Posttranslational modification, protein turnover, chaperones
PflSS101_3306	hupB	DNA-binding protein HU, beta subunit	L	1.25	down	Replication, recombination and repair
PflSS101_3309	clpP	ATP-dependent Clp protease, proteolytic subunit ClpP	O	1.26087	down	Posttranslational modification, protein turnover, chaperones
PflSS101_3348	bkdA2	2-oxoisovalerate dehydrogenase E1 component, beta subunit	C	1.26087	up	Energy production and conversion
PflSS101_3472	rpmI	ribosomal protein L35	J	1.30435	down	Translation
PflSS101_3475		conserved hypothetical protein	X	1.52381	down	Not in COGs
PflSS101_3487	ansB	glutamin-asparagin-ase	E	1.25043	down	Amino acid transport and metabolism
PflSS101_3643		conserved hypothetical protein	S	1.26087	down	Function unknown
PflSS101_3644	fumC_2	fumarate hydratase, class II	C	1.47368	down	Energy production and conversion	TCA cycle
PflSS101_3695	minE	cell division topological specificity factor MinE	D	1.86667	up	Cell cycle control, mitosis and meiosis
PflSS101_3738	cheY	chemotaxis protein CheY	T	1.2	down	Signal transduction mechanisms
PflSS101_3771	fleQ	sigma 54 dependent transcriptional regulator FleQ	T	1.38095	down	Signal transduction mechanisms
PflSS101_3776		flagellin domain protein	N	1.21053	up	Cell motility
PflSS101_3786	phhA	phenylalanine-4-hydroxylase	E	1.2381	up	Amino acid transport and metabolism
PflSS101_3787	phhB	4a-hydroxytetrahydrobiopterin dehydratase	H	1.31818	down	Coenzyme transport and metabolism
PflSS101_3884	ccoQ_1	cytochrome c oxidase, cbb3-type, CcoQ subunit	X	1.2	down	Not in COGs
PflSS101_3885	ccoP_1	cytochrome c oxidase, cbb3-type, subunit III	C	1.22727	down	Energy production and conversion
PflSS101_3904		conserved hypothetical protein	S	1.2381	down	Function unknown
PflSS101_3936		transcriptional regulator, GntR family	K	1.25	up	Transcription
PflSS101_3942	pyrD	dihydroorotate oxidase	F	1.31818	down	Nucleotide transport and metabolism
PflSS101_3970		threonyl_alanyl tRNA synthetase	R	1.65435	down	General function prediction only
PflSS101_3973	acnD	2-methylisocitrate dehydratase, Fe_S-dependent	C	1.30435	down	Energy production and conversion	TCA cycle	citrate-isocitrate transition
PflSS101_3975	prpB	methylisocitrate lyase	G	1.4	down	Carbohydrate transport and metabolism
PflSS101_4053		lipid-binding start domain protein	X	1.25	down	Not in COGs
PflSS101_4092	braC	branched-chain amino acid ABC transporter, periplasmic branched-chain amino acid-binding protein BraC	E	1.27273	down	Amino acid transport and metabolism
PflSS101_4123		type IV pilus assembly protein, PilZ family	M	1.45455	down	Cell wall/membrane biogenesis
PflSS101_4140	alaS	alanine--tRNA ligase	J	1.22727	up	Translation
PflSS101_4146	astB	succinylarginine dihydrolase	E	1.28571	up	Amino acid transport and metabolism
PflSS101_4157	aotJ	arginine_ornithine ABC transporter, periplasmic arginine/ornithine-binding protein AotJ	E	1.28	down	Amino acid transport and metabolism
PflSS101_4158	acsA_3	acetyl-coenzyme A synthetase	I	1.3	down	Lipid transport and metabolism
PflSS101_4181		conserved hypothetical protein	X	1.2	up	Not in COGs
PflSS101_4215		CsbD-like family protein	X	1.33489	down	Not in COGs
PflSS101_4239	sodB	superoxide dismutase, Fe	P	1.32065	down	Inorganic ion transport and metabolism
PflSS101_4268	argF_2	ornithine carbamoyltransferase	E	1.21739	down	Amino acid transport and metabolism
PflSS101_4272	gcvH_2	glycine cleavage system H protein	E	1.21739	down	Amino acid transport and metabolism
PflSS101_4298	tolB	Tol-Pal system beta propeller repeat protein TolB	U	1.33333	up	Intracellular trafficking and secretion
PflSS101_4310		DNA-binding stress protein, Dps family	P	1.21905	down	Inorganic ion transport and metabolism
PflSS101_4315	mscS	small-conductance mechanosensitive channel	M	1.21739	down	Cell wall/membrane biogenesis
PflSS101_4316		PF04461 family protein	S	1.20526	up	Function unknown
PflSS101_4322	secA	preprotein translocase, SecA subunit	U	1.25	up	Intracellular trafficking and secretion
PflSS101_4329	purU_2	formyltetrahydrofolate deformylase	F	1.63636	down	Nucleotide transport and metabolism
PflSS101_4355	gap_2	glyceraldehyde-3-phosphate dehydrogenase, type I	G	1.36364	up	Carbohydrate transport and metabolism
PflSS101_4362		nitroreductase family protein	C	1.21739	down	Energy production and conversion
PflSS101_4373	groL	chaperonin GroL	O	1.32091	down	Posttranslational modification, protein turnover, chaperones
PflSS101_4394	thrC	threonine synthase	E	1.28571	up	Amino acid transport and metabolism
PflSS101_4396	dsbC	thiol_disulfide interchange protein DsbC	O	1.30435	up	Posttranslational modification, protein turnover, chaperones
PflSS101_4446	yfgL	outer membrane assembly lipoprotein YfgL	S	1.4	up	Function unknown
PflSS101_4447		conserved hypothetical protein	S	1.25	down	Function unknown
PflSS101_4526	cgtA	Obg family GTPase CgtA	R	1.57143	down	General function prediction only
PflSS101_4552	antA	anthranilate 1,2-dioxygenase, large subunit	P	1.25	down	Inorganic ion transport and metabolism
PflSS101_4559	mmsB	3-hydroxyisobutyrate dehydrogenase	I	1.33542	down	Lipid transport and metabolism
PflSS101_4560	mmsA_3	methylmalonate-semialdehyde dehydrogenase (acylating)	C	1.49167	down	Energy production and conversion
PflSS101_4600	cbrB	two-component response regulator CbrB	T	1.25	up	Signal transduction mechanisms
PflSS101_4609		putative phospholipid-binding domain protein	R	1.2	down	General function prediction only
PflSS101_4610	pnp	polyribonucleotide nucleotidyltransferase	J	1.30435	down	Translation
PflSS101_4616	nusA	transcription termination factor NusA	K	1.20833	down	Transcription
PflSS101_4622	glmM	phosphoglucosamine mutase	G	1.28571	up	Carbohydrate transport and metabolism
PflSS101_4631	dapB	dihydrodipicolinate reductase	E	1.5	up	Amino acid transport and metabolism
PflSS101_4632	dnaJ	chaperone protein DnaJ	O	1.26087	up	Posttranslational modification, protein turnover, chaperones
PflSS101_4676		conserved hypothetical protein	X	1.30526	up	Not in COGs
PflSS101_4757	leuS	leucine--tRNA ligase	J	1.25	up	Translation
PflSS101_4834	oprG	outer membrane protein OprG	M	1.8	down	Cell wall/membrane biogenesis
PflSS101_4859	rpmD	ribosomal protein L30	J	1.27273	down	Translation
PflSS101_4861	rplR	ribosomal protein L18	J	1.26087	down	Translation
PflSS101_4864	rpsN	ribosomal protein S14	J	1.2381	down	Translation
PflSS101_4865	rplE	ribosomal protein L5	J	1.2381	up	Translation
PflSS101_4867	rplN	ribosomal protein L14	J	1.26087	down	Translation
PflSS101_4870	rplP	ribosomal protein L16	J	1.2	down	Translation
PflSS101_4871	rpsC	ribosomal protein S3	J	1.21739	up	Translation
PflSS101_4904	tyrS	tyrosine-tRNA ligase	J	1.22727	down	Translation
PflSS101_4911		putative membrane protein, PF05656 family	S	1.9	down	Function unknown
PflSS101_4937	yeaG	protein kinase YeaG	T	1.31508	down	Signal transduction mechanisms
PflSS101_4945	rpsU	ribosomal protein S21	J	1.24948	up	Translation
PflSS101_4979	glcB	malate synthase G	C	1.22727	up	Energy production and conversion
PflSS101_5033	betB	betaine-aldehyde dehydrogenase	C	1.36364	down	Energy production and conversion
PflSS101_5106	pyrB	aspartate carbamoyltransferase	F	1.20833	up	Nucleotide transport and metabolism
PflSS101_5166		HAD hydrolase, family IB	E	1.28571	down	Amino acid transport and metabolism
PflSS101_5192		aminotransferase	H	1.2	down	Coenzyme transport and metabolism
PflSS101_5219		putative ferric iron ABC transporter, FeT family, periplasmic ferric iron-binding protein	P	1.21905	down	Inorganic ion transport and metabolism
PflSS101_5240	trxA	thioredoxin	O	1.35294	up	Posttranslational modification, protein turnover, chaperones
PflSS101_5261	algP	alginate regulatory protein AlgP	X	1.21053	down	Not in COGs
PflSS101_5264	algQ	transcriptional regulatory protein AlgQ	K	1.47619	down	Transcription
PflSS101_5267	hemX	HemX protein	H	1.47059	up	Coenzyme transport and metabolism
PflSS101_5275	rnk	regulator of nucleoside diphosphate kinase	K	1.51786	up	Transcription
PflSS101_5280	lysA	diaminopimelate decarboxylase	E	1.22727	up	Amino acid transport and metabolism
PflSS101_5300	alr	alanine racemase	M	1.31818	up	Cell wall/membrane biogenesis
PflSS101_5352	tssC1	type VI secretion protein TssC1	S	1.21429	down	Function unknown
PflSS101_5353	hcp1	type VI secretion system effector Hcp1	S	1.2	down	Function unknown
PflSS101_5392	aspA	aspartate ammonia-lyase	E	1.2381	down	Amino acid transport and metabolism
PflSS101_5428	oadA	oxaloacetate decarboxylase alpha subunit	C	1.26087	down	Energy production and conversion	TCA cycle
PflSS101_5470	glmS	glutamine-fructose-6-phosphate transaminase, isomerizing	M	1.36364	down	Cell wall/membrane biogenesis
PflSS101_5475	atpG	ATP synthase F1, gamma subunit	C	1.33333	down	Energy production and conversion

## Sheet: Table S4-clpP itraq
Locus	Gene	Gene description	COGs	clpP/SS101		COGs descriptions
PflSS101_0002	dnaN	DNA polymerase III, beta subunit	L	1.3	up	Replication, recombination and repair
PflSS101_0021	qor	NADPH_quinone reductase	C	1.6	up	Energy production and conversion
PflSS101_0077		conserved hypothetical protein	X	1.51858	down	Not in COGs
PflSS101_0081		cytochrome c4	C	1.28571	down	Energy production and conversion
PflSS101_0208	gabT	4-aminobutyrate transaminase	E	1.24163	up	Amino acid transport and metabolism
PflSS101_0285	pckA	phosphoenolpyruvate carboxykinase ATP	C	1.47059	down	Energy production and conversion	TCA cycle
PflSS101_0312	oprQ	outer membrane porin OprE3	X	1.87336	down	Not in COGs
PflSS101_0335		amino acid ABC transporter, periplasmic amino acid-binding protein	E	1.42836	down	Amino acid transport and metabolism
PflSS101_0355	hisA	1-5-phosphoribosyl-5-[5- phosphoribosylamino)methylideneaminoimidazole-4- carboxamide isomerase	E	1.2381	down	Amino acid transport and metabolism
PflSS101_0364	secB	protein-export chaperone SecB	U	1.41875	up	Intracellular trafficking and secretion
PflSS101_0421	hslU	ATP-dependent protease HslVU, ATPase subunit	O	1.34783	up	Posttranslational modification, protein turnover, chaperones
PflSS101_0428	tme	NADP-dependent malic enzyme	C	1.25	down	Energy production and conversion
PflSS101_0462		CobQ_CobB_MinD_ParA nucleotide binding domain protein	D	1.6	down	Cell cycle control, mitosis and meiosis
PflSS101_0509	thiC	thiamine biosynthesis protein ThiC	H	1.27922	up	Coenzyme transport and metabolism
PflSS101_0546	rnr	ribonuclease R	K	1.2668	up	Transcription
PflSS101_0548	rpsF	ribosomal protein S6	J	1.33333	down	Translation
PflSS101_0549	rpsR	ribosomal protein S18	J	1.7	down	Translation
PflSS101_0562	azu	azurin	C	1.35	down	Energy production and conversion
PflSS101_0608		putative membrane protein, PF04314 family	S	1.61111	down	Function unknown
PflSS101_0626	accB	acetyl-CoA carboxylase, biotin carboxyl carrier protein	I	1.3	down	Lipid transport and metabolism
PflSS101_0810		hypothetical protein	X	1.36364	down	Not in COGs
PflSS101_0867	rpsI	ribosomal protein S9	J	1.26364	down	Translation
PflSS101_0868	petA	ubiquinol-cytochrome c reductase, iron-sulfur subunit	C	1.27193	down	Energy production and conversion
PflSS101_0870		putative ubiquinol-cytochrome c reductase, cytochrome c1	C	1.47368	down	Energy production and conversion
PflSS101_0883	gatB	aspartyl_glutamyl-tRNA_Asn_Gln amidotransferase, B subunit	J	1.38095	down	Translation
PflSS101_0917	murA	UDP-N-acetylglucosamine 1-carboxyvinyltransferase	M	1.2381	down	Cell wall/membrane biogenesis
PflSS101_0920	hisC_1	histidinol-phosphate transaminase	E	1.2	up	Amino acid transport and metabolism
PflSS101_0926	mqo_1	malate_quinone-oxidoreductase	R	1.21053	up	General function prediction only
PflSS101_0928		putative lipoprotein	X	1.2381	down	Not in COGs
PflSS101_0939	hprA	glycerate dehydrogenase	C	1.29167	up	Energy production and conversion
PflSS101_0971	ftsZ	cell division protein FtsZ	D	3.12185	up	Cell cycle control, mitosis and meiosis
PflSS101_1046	hmgA	homogentisate 1,2-dioxygenase	Q	1.4058	up	Secondary metabolites biosynthesis, transport and catabolism
PflSS101_1047	fahA	fumarylacetoacetase	Q	1.39913	up	Secondary metabolites biosynthesis, transport and catabolism
PflSS101_1071	ndpA	nucleoid-associated protein NdpA	R	1.20833	up	General function prediction only
PflSS101_1072	hupN	DNA-binding protein HU, nu subunit	L	1.25	down	Replication, recombination and repair
PflSS101_1077	pepA	leucyl aminopeptidase	E	1.2381	down	Amino acid transport and metabolism
PflSS101_1145	gltI	glutamate_aspartate ABC transporter, periplasmic glutamate/aspartate-binding protein GltI	E	1.25	down	Amino acid transport and metabolism
PflSS101_1146	glpD	glycerol-3-phosphate dehydrogenase	C	1.31225	up	Energy production and conversion
PflSS101_1161	argG	argininosuccinate synthase	E	1.2	up	Amino acid transport and metabolism
PflSS101_1201	recA	RecA protein	L	1.2346	up	Replication, recombination and repair
PflSS101_1203		TIGR00730 family protein	R	1.21739	up	General function prediction only
PflSS101_1209	fpr_2	ferredoxin--NADP+ reductase	C	1.2381	up	Energy production and conversion
PflSS101_1218		putative xenobiotic reductase A	C	1.6087	up	Energy production and conversion
PflSS101_1230	lysS	lysine--tRNA ligase	J	1.21739	down	Translation
PflSS101_1239		OmpA family lipoprotein	M	1.31232	down	Cell wall/membrane biogenesis
PflSS101_1240		conserved hypothetical protein	X	1.65236	up	Not in COGs
PflSS101_1246	ppc	phosphoenolpyruvate carboxylase	C	1.75	up	Energy production and conversion
PflSS101_1278	tsf	translation elongation factor Ts	J	1.47368	down	Translation
PflSS101_1287	lpxD	UDP-3-O-[3-hydroxymyristoyl glucosamine N-acyltransferase	M	1.33586	down	Cell wall/membrane biogenesis
PflSS101_1296	pyrG	CTP synthase	F	1.22727	down	Nucleotide transport and metabolism
PflSS101_1346	rpmF	ribosomal protein L32	J	1.34783	up	Translation
PflSS101_1348	fabD	acyl-carrier-protein S-malonyltransferase	I	1.31579	up	Lipid transport and metabolism
PflSS101_1350	acpP	acyl carrier protein	I	1.27586	up	Lipid transport and metabolism
PflSS101_1413	adhB	alcohol dehydrogenase II	C	1.21739	up	Energy production and conversion
PflSS101_1435		periplasmic tricarboxylate-binding receptor, TTT family	S	1.40909	up	Function unknown
PflSS101_1453		putative lipoprotein	M	1.40909	up	Cell wall/membrane biogenesis
PflSS101_1455	purC	phosphoribosylaminoimidazolesuccinocarboxamide synthase	F	1.2	up	Nucleotide transport and metabolism
PflSS101_1554		LamB_YcsF family protein	R	1.27083	up	General function prediction only
PflSS101_1562	acnA	aconitate hydratase 1	C	1.31922	down	Energy production and conversion	TCA cycle
PflSS101_1573	fadB	fatty oxidation complex, alpha subunit	I	1.35	down	Lipid transport and metabolism
PflSS101_1574	fadA	acetyl-CoA C-acyltransferase FadA	I	1.34783	up	Lipid transport and metabolism
PflSS101_1624		conserved hypothetical protein	R	1.20833	down	General function prediction only
PflSS101_1626		short-chain alcohol dehydrogenase family protein	S	1.22727	up	Function unknown
PflSS101_1644	ubiG	3-demethylubiquinone-9 3-O-methyltransferase	H	1.27273	down	Coenzyme transport and metabolism
PflSS101_1647	gyrA	DNA gyrase, A subunit	L	1.4	down	Replication, recombination and repair
PflSS101_1652	cmk	cytidylate kinase	F	1.36364	up	Nucleotide transport and metabolism
PflSS101_1716	cysB	HTH-type transcriptional regulator CysB	K	1.25	up	Transcription
PflSS101_1729		3-deoxy-7-phosphoheptulonate synthase	E	2	up	Amino acid transport and metabolism
PflSS101_1741	yebR	free methionine-R-sulfoxide reductase YebR	T	1.22727	down	Signal transduction mechanisms
PflSS101_1764	ccmE	cytochrome c-type biogenesis protein CcmE	O	1.31818	down	Posttranslational modification, protein turnover, chaperones
PflSS101_1797	gltA	citrate synthase I	C	1.30303	down	Energy production and conversion	TCA cycle
PflSS101_1801	sdhB	succinate dehydrogenase, iron-sulfur protein	C	1.2381	down	Energy production and conversion	TCA cycle
PflSS101_1805	sucC	succinate-CoA ligase, beta subunit	C	1.25	down	Energy production and conversion	TCA cycle
PflSS101_1809		putative lipoprotein	X	1.83987	down	Not in COGs
PflSS101_1812	htpG	chaperone protein HtpG	O	1.2	up	Posttranslational modification, protein turnover, chaperones
PflSS101_1875		recombination-associated protein RdgC	L	1.2	down	Replication, recombination and repair
PflSS101_1909		peptidase, M24 family	E	1.2381	down	Amino acid transport and metabolism
PflSS101_2172		NAD_P_H quinone oxidoreductase, PIG3 family	C	1.21739	down	Energy production and conversion
PflSS101_2196		AP endonuclease, family 2	G	2.11765	up	Carbohydrate transport and metabolism
PflSS101_2275	pepN	membrane alanyl aminopeptidase	E	1.42857	up	Amino acid transport and metabolism
PflSS101_2327		universal stress protein family protein	T	1.26087	up	Signal transduction mechanisms
PflSS101_2364	gnd	phosphogluconate dehydrogenase (decarboxylating)	G	1.20833	up	Carbohydrate transport and metabolism
PflSS101_2425	tpx	thiol peroxidase	O	1.35	down	Posttranslational modification, protein turnover, chaperones
PflSS101_2482		methyl-accepting chemotaxis protein	N	1.6087	up	Cell motility
PflSS101_2568		putative lipoprotein, PF06004 family	X	1.28953	up	Not in COGs
PflSS101_2584		conserved hypothetical protein	G	1.30435	up	Carbohydrate transport and metabolism
PflSS101_2598		formyl transferase domain_enoyl-CoA hydratase/isomerase family protein	J	1.35684	down	Translation
PflSS101_2618		enoyl-CoA hydratase_isomerase family protein	I	2.41176	down	Lipid transport and metabolism
PflSS101_2620	fadB1x	enoyl-coa hydratase FadB1x	I	1.36842	down	Lipid transport and metabolism
PflSS101_2638		putative lipoprotein	X	1.58333	up	Not in COGs
PflSS101_2652		oxidoreductase, aldo_keto reductase family protein	C	1.47619	down	Energy production and conversion
PflSS101_2670	galU	UTP--glucose-1-phosphate uridylyltransferase	M	1.50556	down	Cell wall/membrane biogenesis
PflSS101_2697		putative membrane protein, PF04391 family	S	1.36538	up	Function unknown
PflSS101_2717		conserved hypothetical protein	R	1.24	down	General function prediction only
PflSS101_2902	metC	Cystathionine beta-lyase	E	1.45652	up	Amino acid transport and metabolism
PflSS101_2928	iolG	inositol 2-dehydrogenase	R	1.50161	up	General function prediction only
PflSS101_2932	iolE	inosose dehydratase	G	1.33333	up	Carbohydrate transport and metabolism
PflSS101_3170	arsC_2	arsenate reductase	P	1.26087	down	Inorganic ion transport and metabolism
PflSS101_3195		cold shock domain protein CspD	K	3.15152	up	Transcription
PflSS101_3205	aceA	isocitrate lyase	C	1.34783	up	Energy production and conversion
PflSS101_3208	nuoD	NADH-quinone oxidoreductase, C_D subunit	C	1.21739	up	Energy production and conversion
PflSS101_3210	nuoF	NADH-quinone oxidoreductase, F subunit	C	1.26136	up	Energy production and conversion
PflSS101_3230		aldehyde dehydrogenase NAD family protein	C	1.3	down	Energy production and conversion
PflSS101_3268	liuA	isovaleryl-CoA dehydrogenase LiuA	I	1.31818	up	Lipid transport and metabolism
PflSS101_3269	liuB	methylcrotonyl-CoA carboxylase, beta subunit LiuB	I	1.31818	up	Lipid transport and metabolism
PflSS101_3270		putative 3-methylglutaconyl-CoA hydratase LiuC	I	1.5	up	Lipid transport and metabolism
PflSS101_3305		PpiC-type peptidyl-prolyl cis-trans isomerase domain protein	O	1.35	down	Posttranslational modification, protein turnover, chaperones
PflSS101_3306	hupB	DNA-binding protein HU, beta subunit	L	1.5625	down	Replication, recombination and repair
PflSS101_3308	clpX	ATP-dependent Clp protease, ATP-binding subunit ClpX	O	1.27273	down	Posttranslational modification, protein turnover, chaperones
PflSS101_3309	clpP	ATP-dependent Clp protease, proteolytic subunit ClpP	O	2.63636	down	Posttranslational modification, protein turnover, chaperones
PflSS101_3347	bkdA1	2-oxoisovalerate dehydrogenase E1 component, alpha subunit	C	1.31818	up	Energy production and conversion
PflSS101_3348	bkdA2	2-oxoisovalerate dehydrogenase E1 component, beta subunit	C	1.22727	up	Energy production and conversion
PflSS101_3354	arcB	ornithine cyclodeaminase	E	2.44444	up	Amino acid transport and metabolism
PflSS101_3472	rpmI	ribosomal protein L35	J	1.76471	down	Translation
PflSS101_3475		conserved hypothetical protein	X	1.3913	down	Not in COGs
PflSS101_3480	rihA	pyrimidine-specific ribonucleoside hydrolase RihA	F	1.2381	down	Nucleotide transport and metabolism
PflSS101_3486	rbsB	ribose ABC transporter, periplasmic ribose-binding protein	G	1.54545	up	Carbohydrate transport and metabolism
PflSS101_3487	ansB	glutamin-asparagin-ase	E	1.29167	down	Amino acid transport and metabolism
PflSS101_3539		aminotransferase family protein	E	1.32298	up	Amino acid transport and metabolism
PflSS101_3637		TENA_THI-4 family protein	H	1.21739	up	Coenzyme transport and metabolism
PflSS101_3643		conserved hypothetical protein	S	1.42105	down	Function unknown
PflSS101_3673	folE2	GTP cyclohydrolase I	H	1.47368	down	Coenzyme transport and metabolism
PflSS101_3685	uraD	OHCU decarboxylase	S	1.27273	down	Function unknown
PflSS101_3736	cheA	chemotaxis sensor histidine kinase CheA	N	1.49094	up	Cell motility
PflSS101_3776		flagellin domain protein	N	2.13596	up	Cell motility
PflSS101_3786	phhA	phenylalanine-4-hydroxylase	E	1.80952	up	Amino acid transport and metabolism
PflSS101_3787	phhB	4a-hydroxytetrahydrobiopterin dehydratase	H	1.22727	down	Coenzyme transport and metabolism
PflSS101_3788		aminotransferase family protein	E	1.20833	up	Amino acid transport and metabolism
PflSS101_3883	ccoO_1	cytochrome c oxidase, cbb3-type, subunit II	C	1.42105	down	Energy production and conversion
PflSS101_3885	ccoP_1	cytochrome c oxidase, cbb3-type, subunit III	C	1.42105	down	Energy production and conversion
PflSS101_3936		transcriptional regulator, GntR family	K	1.35	up	Transcription
PflSS101_3938		PF04320 family protein	S	1.31579	down	Function unknown
PflSS101_3942	pyrD	dihydroorotate oxidase	F	1.20833	down	Nucleotide transport and metabolism
PflSS101_3970		threonyl_alanyl tRNA synthetase	R	1.54167	down	General function prediction only
PflSS101_3973	acnD	2-methylisocitrate dehydratase, Fe_S-dependent	C	1.25543	up	Energy production and conversion	TCA cycle
PflSS101_4060	etfA	electron transfer flavoprotein, alpha subunit	C	1.44444	down	Energy production and conversion
PflSS101_4061	etfB	electron transfer flavoprotein, beta subunit	C	1.22727	down	Energy production and conversion
PflSS101_4092	braC	branched-chain amino acid ABC transporter, periplasmic branched-chain amino acid-binding protein BraC	E	1.26136	down	Amino acid transport and metabolism
PflSS101_4141		L-allo-threonine aldolase	E	1.36012	up	Amino acid transport and metabolism
PflSS101_4147	astD	succinylglutamate-semialdehyde dehydrogenase	C	1.42105	up	Energy production and conversion	proline metabolism
PflSS101_4150		acetylornithine_succinyldiaminopimelate aminotransferase	E	1.38095	up	Amino acid transport and metabolism
PflSS101_4157	aotJ	arginine_ornithine ABC transporter, periplasmic arginine/ornithine-binding protein AotJ	E	1.64967	down	Amino acid transport and metabolism
PflSS101_4158	acsA_3	acetyl-coenzyme A synthetase	I	1.3913	up	Lipid transport and metabolism
PflSS101_4181		conserved hypothetical protein	X	1.2	up	Not in COGs
PflSS101_4182		glycerophosphodiester phosphodiesterase family protein	C	1.40909	down	Energy production and conversion
PflSS101_4215		CsbD-like family protein	X	1.22222	down	Not in COGs
PflSS101_4221		TIGR02884 family protein	X	2.36842	up	Not in COGs
PflSS101_4226	zwf_2	glucose-6-phosphate dehydrogenase	G	1.26087	up	Carbohydrate transport and metabolism
PflSS101_4239	sodB	superoxide dismutase, Fe	P	1.54293	down	Inorganic ion transport and metabolism
PflSS101_4241	icmP	insulin-cleaving metalloproteinase outer membrane protein	P	1.26087	down	Inorganic ion transport and metabolism
PflSS101_4267	arcA	arginine deiminase	E	1.49308	up	Amino acid transport and metabolism
PflSS101_4272	gcvH_2	glycine cleavage system H protein	E	1.25	down	Amino acid transport and metabolism
PflSS101_4297	pal	peptidoglycan-associated lipoprotein	M	1.21739	down	Cell wall/membrane biogenesis
PflSS101_4298	tolB	Tol-Pal system beta propeller repeat protein TolB	U	1.28571	up	Intracellular trafficking and secretion
PflSS101_4310		DNA-binding stress protein, Dps family	P	1.38889	up	Inorganic ion transport and metabolism
PflSS101_4315	mscS	small-conductance mechanosensitive channel	M	1.32684	down	Cell wall/membrane biogenesis
PflSS101_4316		PF04461 family protein	S	1.55149	up	Function unknown
PflSS101_4330	mvaT	transcriptional regulator MvaT	X	1.26087	up	Not in COGs
PflSS101_4340	pyk_2	pyruvate kinase	G	1.2381	down	Carbohydrate transport and metabolism
PflSS101_4364		lipoprotein, imelysin family	R	1.30435	up	General function prediction only
PflSS101_4373	groL	chaperonin GroL	O	1.22727	up	Posttranslational modification, protein turnover, chaperones
PflSS101_4374	groS	chaperonin GroS	O	1.32684	up	Posttranslational modification, protein turnover, chaperones
PflSS101_4394	thrC	threonine synthase	E	1.42857	up	Amino acid transport and metabolism
PflSS101_4443		hydrolase, carbon-nitrogen family	R	1.33333	up	General function prediction only
PflSS101_4468	yajC	preprotein translocase, YajC subunit	U	1.6875	down	Intracellular trafficking and secretion
PflSS101_4527	rpmA	ribosomal protein L27	J	1.30435	down	Translation
PflSS101_4528	rplU	ribosomal protein L21	J	1.80208	down	Translation
PflSS101_4532	fklB	FKBP-type peptidyl-prolyl cis-trans isomerase FklB	O	1.28571	up	Posttranslational modification, protein turnover, chaperones
PflSS101_4552	antA	anthranilate 1,2-dioxygenase, large subunit	P	2.2	up	Inorganic ion transport and metabolism
PflSS101_4560	mmsA_3	methylmalonate-semialdehyde dehydrogenase (acylating)	C	1.23077	up	Energy production and conversion
PflSS101_4600	cbrB	two-component response regulator CbrB	T	1.5	up	Signal transduction mechanisms
PflSS101_4609		putative phospholipid-binding domain protein	R	3.70625	up	General function prediction only
PflSS101_4616	nusA	transcription termination factor NusA	K	1.28571	down	Transcription
PflSS101_4628	greA	transcription elongation factor GreA	K	1.2381	down	Transcription
PflSS101_4631	dapB	dihydrodipicolinate reductase	E	1.55	up	Amino acid transport and metabolism
PflSS101_4632	dnaJ	chaperone protein DnaJ	O	1.21739	up	Posttranslational modification, protein turnover, chaperones
PflSS101_4633	dnaK	chaperone protein DnaK	O	1.32091	up	Posttranslational modification, protein turnover, chaperones
PflSS101_4636	fur	ferric uptake regulation protein	P	1.21739	up	Inorganic ion transport and metabolism
PflSS101_4676		conserved hypothetical protein	X	1.21053	up	Not in COGs
PflSS101_4772		iojap-like protein	S	1.25649	down	Function unknown
PflSS101_4774	proA	glutamate-5-semialdehyde dehydrogenase	E	1.33333	down	Amino acid transport and metabolism	glutamate to proline
PflSS101_4822	ribB	3,4-dihydroxy-2-butanone 4-phosphate synthase/GTP cyclohydrolase II	H	1.22727	up	Coenzyme transport and metabolism
PflSS101_4834	oprG	outer membrane protein OprG	M	2.15385	down	Cell wall/membrane biogenesis
PflSS101_4845	tam	trans-aconitate 2-methyltransferase	R	1.31818	up	General function prediction only
PflSS101_4849	bfr_1	bacterioferritin	P	1.30435	up	Inorganic ion transport and metabolism
PflSS101_4850	katA	catalase KatA	P	1.36364	up	Inorganic ion transport and metabolism
PflSS101_4855	rpsM	30S ribosomal protein S13	J	1.33333	down	Translation
PflSS101_4861	rplR	ribosomal protein L18	J	1.33333	down	Translation
PflSS101_4864	rpsN	ribosomal protein S14	J	1.3	down	Translation
PflSS101_4867	rplN	ribosomal protein L14	J	1.57895	down	Translation
PflSS101_4869	rpmC	ribosomal protein L29	J	1.33333	down	Translation
PflSS101_4874	rplB	ribosomal protein L2	J	1.2	down	Translation
PflSS101_4875	rplW	ribosomal protein L23	J	1.5	down	Translation
PflSS101_4881	rpsG	ribosomal protein S7	J	1.30952	down	Translation
PflSS101_4882	rpsL	ribosomal protein S12	J	1.44444	down	Translation
PflSS101_4911		putative membrane protein, PF05656 family	S	1.9	down	Function unknown
PflSS101_4937	yeaG	protein kinase YeaG	T	1.69755	up	Signal transduction mechanisms
PflSS101_4945	rpsU	ribosomal protein S21	J	1.25	up	Translation
PflSS101_4978		ACT domain protein	E	1.31818	up	Amino acid transport and metabolism
PflSS101_5069	metF	methylenetetrahydrofolate reductase NAD_P_H	E	1.3	down	Amino acid transport and metabolism
PflSS101_5073		YceI-like family protein	S	1.25	down	Function unknown
PflSS101_5121	thiG	thiazole biosynthesis protein ThiG	H	1.52941	down	Coenzyme transport and metabolism
PflSS101_5133		rhodanese-like protein	P	1.33333	up	Inorganic ion transport and metabolism
PflSS101_5161	thyA	thymidylate synthase	F	1.34783	up	Nucleotide transport and metabolism
PflSS101_5193		glutamate--ammonia ligase	E	1.2381	down	Amino acid transport and metabolism
PflSS101_5219		putative ferric iron ABC transporter, FeT family, periplasmic ferric iron-binding protein	P	1.2381	down	Inorganic ion transport and metabolism
PflSS101_5223		PF03695 family protein	S	1.42857	up	Function unknown
PflSS101_5239	rho	transcription termination factor Rho	K	1.20833	down	Transcription
PflSS101_5274		conserved hypothetical protein	X	1.54365	up	Not in COGs
PflSS101_5275	rnk	regulator of nucleoside diphosphate kinase	K	1.65	up	Transcription
PflSS101_5280	lysA	diaminopimelate decarboxylase	E	1.27273	up	Amino acid transport and metabolism
PflSS101_5313	rpmB	ribosomal protein L28	J	1.21739	down	Translation
PflSS101_5338		putative type VI secretion-associated lipoprotein TagQ	X	1.45423	down	Not in COGs
PflSS101_5351	tssB1	type VI secretion protein TssB1	S	1.4	down	Function unknown
PflSS101_5352	tssC1	type VI secretion protein TssC1	S	1.50353	down	Function unknown
PflSS101_5353	hcp1	type VI secretion system effector Hcp1	S	2.40724	down	Function unknown
PflSS101_5357	clpV1	type VI secretion ATPase ClpV1	O	1.3375	down	Posttranslational modification, protein turnover, chaperones
PflSS101_5359		conserved hypothetical protein	S	1.3	down	Function unknown
PflSS101_5392	aspA	aspartate ammonia-lyase	E	1.40909	up	Amino acid transport and metabolism
PflSS101_5428	oadA	oxaloacetate decarboxylase alpha subunit	C	1.45	down	Energy production and conversion	TCA cycle
PflSS101_5434		conserved hypothetical protein	S	1.64103	down	Function unknown
PflSS101_5474	atpD	ATP synthase F1, beta subunit	C	1.22727	down	Energy production and conversion
PflSS101_5478	atpF	ATP synthase F0, B subunit	C	1.24405	down	Energy production and conversion

## Sheet: S5-clpPA-shared-itraq-down
Locustag	Gene	Gene descriptions			clpA/SS101		clpP/SS101
PflSS101_0312	oprQ	outer membrane porin OprE3	X	Not in COGs	1.29167	down	1.87336	down
PflSS101_0462		CobQ_CobB_MinD_ParA nucleotide binding domain protein	D	Cell cycle control, mitosis and meiosis	1.34783	down	1.6	down
PflSS101_0870		putative ubiquinol-cytochrome c reductase, cytochrome c1	C	Energy production and conversion	1.27273	down	1.47368	down
PflSS101_1239		OmpA family lipoprotein	M	Cell wall/membrane biogenesis	1.59629	down	1.31232	down
PflSS101_1278	tsf	translation elongation factor Ts	J	Translation	1.22727	down	1.47368	down
PflSS101_1562	acnA	aconitate hydratase 1	C	Energy production and conversion	1.31324	down	1.31922	down
PflSS101_1741	yebR	free methionine-R-sulfoxide reductase YebR	T	Signal transduction mechanisms	1.22727	down	1.22727	down
PflSS101_1809		putative lipoprotein	X	Not in COGs	1.28551	down	1.83987	down
PflSS101_2618		enoyl-CoA hydratase_isomerase family protein	I	Lipid transport and metabolism	1.86364	down	2.41176	down
PflSS101_2620	fadB1x	enoyl-coa hydratase FadB1x	I	Lipid transport and metabolism	1.24	down	1.36842	down
PflSS101_2652		oxidoreductase, aldo_keto reductase family protein	C	Energy production and conversion	1.3837	down	1.47619	down
PflSS101_2670	galU	UTP--glucose-1-phosphate uridylyltransferase	M	Cell wall/membrane biogenesis	1.21739	down	1.50556	down
PflSS101_3170	arsC_2	arsenate reductase	P	Inorganic ion transport and metabolism	1.31818	down	1.26087	down
PflSS101_3306	hupB	DNA-binding protein HU, beta subunit	L	Replication, recombination and repair	1.25	down	1.5625	down
PflSS101_3309	clpP	ATP-dependent Clp protease, proteolytic subunit ClpP	O	Posttranslational modification, protein turnover, chaperones	1.26087	down	2.63636	down
PflSS101_3472	rpmI	ribosomal protein L35	J	Translation	1.30435	down	1.76471	down
PflSS101_3475		conserved hypothetical protein	X	Not in COGs	1.52381	down	1.3913	down
PflSS101_3487	ansB	glutamin-asparagin-ase	E	Amino acid transport and metabolism	1.25043	down	1.29167	down
PflSS101_3643		conserved hypothetical protein	S	Function unknown	1.26087	down	1.42105	down
PflSS101_3787	phhB	4a-hydroxytetrahydrobiopterin dehydratase	H	Coenzyme transport and metabolism	1.31818	down	1.22727	down
PflSS101_3885	ccoP_1	cytochrome c oxidase, cbb3-type, subunit III	C	Energy production and conversion	1.22727	down	1.42105	down
PflSS101_3942	pyrD	dihydroorotate oxidase	F	Nucleotide transport and metabolism	1.31818	down	1.20833	down
PflSS101_3970		threonyl_alanyl tRNA synthetase	R	General function prediction only	1.65435	down	1.54167	down
PflSS101_4092	braC	branched-chain amino acid ABC transporter, periplasmic branched-chain amino acid-binding protein BraC	E	Amino acid transport and metabolism	1.27273	down	1.26136	down
PflSS101_4157	aotJ	arginine_ornithine ABC transporter, periplasmic arginine/ornithine-binding protein AotJ	E	Amino acid transport and metabolism	1.28	down	1.64967	down
PflSS101_4215		CsbD-like family protein	X	Not in COGs	1.33489	down	1.22222	down
PflSS101_4239	sodB	superoxide dismutase, Fe	P	Inorganic ion transport and metabolism	1.32065	down	1.54293	down
PflSS101_4272	gcvH_2	glycine cleavage system H protein	E	Amino acid transport and metabolism	1.21739	down	1.25	down
PflSS101_4315	mscS	small-conductance mechanosensitive channel	M	Cell wall/membrane biogenesis	1.21739	down	1.32684	down
PflSS101_4616	nusA	transcription termination factor NusA	K	Transcription	1.20833	down	1.28571	down
PflSS101_4834	oprG	outer membrane protein OprG	M	Cell wall/membrane biogenesis	1.8	down	2.15385	down
PflSS101_4861	rplR	ribosomal protein L18	J	Translation	1.26087	down	1.33333	down
PflSS101_4864	rpsN	ribosomal protein S14	J	Translation	1.2381	down	1.3	down
PflSS101_4867	rplN	ribosomal protein L14	J	Translation	1.26087	down	1.57895	down
PflSS101_4911		putative membrane protein, PF05656 family	S	Function unknown	1.9	down	1.9	down
PflSS101_5219		putative ferric iron ABC transporter, FeT family, periplasmic ferric iron-binding protein	P	Inorganic ion transport and metabolism	1.21905	down	1.2381	down
PflSS101_5352	tssC1	type VI secretion protein TssC1	S	Function unknown	1.21429	down	1.50353	down
PflSS101_5353	hcp1	type VI secretion system effector Hcp1	S	Function unknown	1.2	down	2.40724	down
PflSS101_5428	oadA	oxaloacetate decarboxylase alpha subunit	C	Energy production and conversion	1.26087	down	1.45	down
